# Supplementary material for: Prospective Analysis of B Lymphocyte Subtypes, before and after Initiation of Dialysis, in Patients with End-Stage Renal Disease
Source: Life (Basel). 2023 Mar 23;13(4):860. doi: 10.3390/life13040860 (PMC10146774; doi:10.3390/life13040860)
Supplement: Supplementary file 1 [file life-13-00860-s001.zip]

Archive with 1 entries (1 files):
- life-2247522-supplementary.pdf
